# Supplementary material for: Regulation of FSH expression by differentially expressed miR-186-5p in rat anterior adenohypophyseal cells
Source: PLoS One. 2018 Mar 13;13(3):e0194300. doi: 10.1371/journal.pone.0194300 (PMC5849326; doi:10.1371/journal.pone.0194300)
Supplement: S1 Table — (XLSX) [file pone.0194300.s002.xlsx]

## Sheet: Fig. 1
Fig. 1C
Raw data of relative Rluc/Luc ratio
	Fshb-WT+NC	Fshb-WT+rno-miR-186-5p	Fshb-Mut+NC	Fshb-Mut+rno-miR-186-5p
1	0.982416	0.692785	1.0027	0.836353
2	1.00514	0.712836	0.95512	0.872727
3	1.01245	0.643333	1.04218	0.782237
Ave	1	0.682985	1	0.830439
SD	0.0156607	0.0357729	0.0435923	0.0455339
p value	a	c	a	b

## Sheet: Fig. 2
Fig. 2A
Raw data of relative expression of miRNAs at different developmental stages
	miR-186
	15-day old	4-month old
1	1.04488	0.388683
	1.63959	0.527289
	0.583714	0.569066
2	0.968171	0.329408
	1.23399	0.273139
	0.83702	0.319151
3	1.65864	0.524858
	0.823591	0.554785
	0.732043	0.586417
Ave	1.05796	0.452533
SD	0.382949	0.123485
p value	a	b
Fig. 2B
Raw data of relative expression of miRNAs in different tissues
	heart	pituitary	liver	spleen	lung	kidney	brain
1	1.25701	0.136471	0.0463914	1.17456	2.02792	2.30567	2.94854
	0.926588	0.185137	0.0348111	1.2566	1.61328	2.78567	2.65737
	0.858565	0.199805	0.0490365	1.1566	2.14355	2.93902	2.82843
2	1.18646	0.156471	0.0363914	1.20456	2.22792	2.74567	2.54854
	0.89296	0.285137	0.0548111	1.1566	1.91328	2.14567	3.35737
	1.04247	0.179805	0.0410365	1.3266	2.04355	2.03902	2.73284
3	1.03526	0.136471	0.0663914	1.27456	1.92792	1.94567	3.34854
	0.926588	0.145137	0.0578111	1.4566	1.81328	2.64567	2.95737
	0.952638	0.219805	0.0610365	1.3766	2.04355	2.53902	2.82843
Ave	1.00873	0.182693	0.0497463	1.26481	1.97269	2.45456	2.91194
SD	0.135862	0.0481537	0.011092	0.105152	0.182874	0.357414	0.281807

## Sheet: Fig. 3
Fig. 3E
Raw data of Flow cytometry analysis of rat anterior pituitary cells apoptosis
	NC			mimics			I-NC			inhibitors
	UR Gated (%)	LR Gated (%)	sum(UR+LR) Gated (%)	UR Gated (%)	LR Gated (%)	sum(UR+LR) Gated (%)	UR Gated (%)	LR Gated (%)	sum(UR+LR) Gated (%)	UR Gated (%)	LR Gated (%)	sum(UR+LR) Gated (%)
1	3.91	5.32	9.23	4.38	4.78	9.16	4.73	5.57	10.3	5.62	6.58	12.2
2	4.45	5.19	9.64	4.81	5.92	10.73	4.15	4.99	9.14	4.87	5.21	10.08
3	4.99	5.98	10.97	5.63	5.52	11.15	4.93	5.88	10.81	4.21	5.15	9.36
Ave (sum)			9.94667			10.3467			10.0833			10.5467
SD (sum)			0.909634			1.04892			0.855823			1.47639
Fig. 3F
Raw data of relative expression of miR-186-5p
	NC	mimic	I-NC	inhibitor
1	1.18372	4325.51	1.09177	0.373712
	1.03766	4652.86	0.886791	0.300134
	0.814131	5381.23	1.03288	0.230047
2	1.07674	6778.11	0.92445	0.324585
	0.950439	6501.99	1.21139	0.565135
	0.97716	5779.25	0.89296	0.489169
3	1.05946	5191.73	0.935191	0.426317
	1.05946	6511.17	0.974905	0.371131
	0.890899	5760.59	1.09682	0.360094
Ave	1.00552	5653.6	1.00524	0.382258
SD	0.110277	851.45	0.110752	0.100463
p value	b	a	b	c

## Sheet: Fig. 4
Fig. 4A
Raw data of relative expression of FSHb
	NC	miR-186-5p mimic	I-NC	miR-186-5p inhibitor
1	0.878633	0.92445	1.11471	1.02337
	1.12337	0.833161	0.911722	1.06683
	1.11214	0.788218	0.983957	1.25992
2	0.919945	0.65293	1.08673	1.23399
	1.0163	0.418994	1.04247	1.45734
	1.07425	0.456916	0.882703	1.25992
3	1.04488	0.833161	1.06437	1.37554
	0.978731	0.485205	0.90125	1.59107
	0.950492	0.52003	1.04247	1.31951
Ave	1.01097	0.657007	1.00338	1.2875
SD	0.0855478	0.192284	0.0865224	0.1777
p value	b	c	b	a
Fig. 4B
Raw data of FSH secretion
	NC mimic	miR-186-5p mimic	NC inhibitor	miR-186-5p inhibitor
	6.87452	4.31179	5.80266	9.88973
	5.65589	4.70722	5.62357	8.62357
	6.04563	3.8038	6.64449	9.84449
Ave	6.19202	4.27427	6.02357	9.4526
SD	0.622364	0.452878	0.545131	0.718312
P value	b	c	b	a
